# Supplementary material for: The Effect of Human Mesenchymal Stem Cells Derived from Wharton’s Jelly in Spinal Cord Injury Treatment Is Dose-Dependent and Can Be Facilitated by Repeated Application
Source: Int J Mol Sci. 2018 May 17;19(5):1503. doi: 10.3390/ijms19051503 (PMC5983761; doi:10.3390/ijms19051503)
Supplement: Supplementary file 1 [file ijms-19-01503-s001.zip]

Archive with 5 entries (4 files):
- ijms-296577 supplementary/
- ijms-296577 supplementary/Krupa_Supplement 1.pdf
- ijms-296577 supplementary/Krupa_Supplement 2.tif
- ijms-296577 supplementary/Krupa_Supplement 3.tif
- ijms-296577 supplementary/Krupa_Supplement 4.tif
